# Supplementary material for: Imiquimod Solubility in Different Solvents: An Interpretative Approach
Source: Pharmaceutics. 2024 Feb 16;16(2):282. doi: 10.3390/pharmaceutics16020282 (PMC10893280; doi:10.3390/pharmaceutics16020282)
Supplement: Supplementary file 1 [file pharmaceutics-16-00282-s001.zip]

Archive with 1 entries (1 files):
- pharmaceutics-2816511-supplementary.pdf
